# Supplementary material for: Long-term immunity induced by SPBN GASGAS in orally vaccinated dogs is non-inferior to inactivated rabies vaccines
Source: Vaccine X. 2023 Nov 21;15:100410. doi: 10.1016/j.jvacx.2023.100410 (PMC10698526; doi:10.1016/j.jvacx.2023.100410)
Supplement: Supplementary data 1 [file mmc1.xlsx]

## Sheet: Tabelle1
				Study day
				B0				B1				B2				B3				B4				B5				B6				B7				B8				B9				B10
				ELISA data (BioPro)
treatment	Group number	Animal Nr.	Chip No.	FLI Lab ID	(OD value)	(% Inhibition)	Result	FLI Lab ID	(OD value)	(% Inhibition)	Result	FLI Lab ID	(OD value)	(% Inhibition)	Result	FLI Lab ID	(OD value)	(% Inhibition)	Result	FLI Lab ID	(OD value)	(% Inhibition)	Result	FLI Lab ID	(OD value)	(% Inhibition)	Result	FLI Lab ID	(OD value)	(% Inhibition)	Result	FLI Lab ID	(OD value)	(% Inhibition)	Result	FLI Lab ID	(OD value)	(% Inhibition)	Result	FLI Lab ID	(OD value)	(% Inhibition)	Result	FLI Lab ID	(OD value)	(% Inhibition)	Result
Bayovac/SC	3	1	933076400541755	46227	0.9763	9.1117	NEG	46273	0.4025	66.252	NEG	46319	0.2438	79.22	POS	46365	0.0998	94.716	POS	46411	0.0918	94.314	POS	47689	0.0785	99.062	POS	47612	0.085	98.132	POS	49404	0.1121	96.952	POS	51253	0.1545	99.285	POS	51297	0.0929	100.97	POS	51339	0.0372	105.6	POS
Bayovac/SC	3	5	933076400541759	46231	0.9511	11.621	NEG	46277	0.3564	70.842	POS	46323	0.3081	72.3	POS	46369	0.1089	93.737	POS	46415	0.0746	96.452	POS	47693	0.153	88.396	POS	47616	0.2856	69.411	NEG	49407	0.5042	66.66	NEG	51257	0.7972	54.441	NEG
Bayovac/SC	3	6	933076400541760	46232	0.9284	13.882	NEG	46278	0.5378	52.778	NEG	46324	0.3819	64.358	NEG	46370	0.077	97.17	POS	46416	0.0893	94.625	POS	47694	0.1192	93.235	POS	47617	0.1383	90.5	POS	49408	0.1703	92.456	POS	51258	0.291	89.761	POS	51301	0.2606	87.027	POS	51343	0.0459	104.88	POS
Bayovac/SC	3	7	933076400541761	46233	0.9466	12.069	NEG	46279	0.6654	40.072	NEG	46325	0.3762	64.972	NEG	46371	0.2016	83.761	POS	46417	0.2131	79.239	POS	47695	0.185	83.814	POS	47618	0.2319	77.099	POS	49409	0.4936	67.479	NEG	51259	0.613	67.293	NEG	51302	0.4907	67.892	NEG	51344	0.047	104.79	POS
Bayovac/SC	3	9	933076400541763	46235	0.969	9.8387	NEG	46281	0.4981	56.732	NEG	46327	0.4069	61.668	NEG	46373	0.1388	90.519	POS	46419	0.1405	88.262	POS	47697	0.1497	88.868	POS	47620	0.2192	78.918	POS	49411	0.1509	93.955	POS	51261	0.3355	86.656	POS	51304	0.2027	91.842	POS	51346	0.0377	105.56	POS
Bayovac/SC	3	11	933076400541765	46237	0.8781	18.891	NEG	46283	0.5295	53.605	NEG	46329	0.3075	72.365	POS	46375	0.1348	90.95	POS	46421	0.0638	97.794	POS	47699	0.0964	96.499	POS	47622	0.0962	96.528	POS	49413	0.0767	99.687	POS	51263	0.1314	97.771	POS	51306	0.0868	101.48	POS	51348	0.0377	105.56	POS
Bayovac/SC	3	14	933076400541768	46240	0.8303	23.651	NEG	46286	0.5425	52.31	NEG	46332	0.4606	55.889	NEG	46378	0.2563	77.875	POS	46424	0.2837	70.465	POS	47772	0.4643	43.826	NEG	47625	0.5115	37.068	NEG	49415	0.6869	52.546	NEG	51265	0.8507	37.954	NEG	51308	0.8813	35.41	NEG	51350	0.0403	105.35	POS
Bayovac/SC	3	15	933076400541769	46241	0.8809	18.612	NEG	46287	0.583	48.277	NEG	46333	0.4161	60.678	NEG	46379	0.2044	83.46	POS	46425	0.0775	96.091	POS	47773	0.1455	89.47	POS	47626	0.189	83.241	POS	49416	0.2111	89.304	POS	51266	0.3873	76.491	POS	51309	0.4723	69.422	NEG	51351	0.1057	103.93	POS
Bayovac/SC	3	18	933076400541772	46244	0.7371	32.932	NEG	46290	0.4238	64.131	NEG	46336	0.2588	77.606	POS	46382	0.1151	93.07	POS	46428	0.1021	93.034	POS	47776	0.1112	94.38	POS	47629	0.1097	94.595	POS	49419	n.d.	n.d.		51269	0.2041	91.726	POS	51312	0.1563	95.701	POS	51354	0.0886	107.27	POS
Bayovac/SC	3	20	933076400541774	46246	0.8158	25.095	NEG	46292	0.5878	47.799	NEG	46338	0.3018	72.978	POS	46384	0.1433	90.035	POS	46430	0.1571	86.199	POS	47778	0.3074	66.29	NEG	47631	0.2391	76.068	POS	49421	0.3455	78.921	POS	51271	0.3717	77.788	POS	51313	0.352	79.426	POS	51356	0.0958	108.01	POS
Control	5	43	933076400541747	46269	0.8247	24.208	NEG	46315	0.9219	14.529	NEG	46361	0.8658	12.284	NEG	46407	0.8858	-4.3621	NEG	46452	0.7178	16.516	NEG	47800	0.8237	-7.6312	NEG	47685	0.7212	7.0442	NEG	49443	0.3754	76.611	POS	51293	0.1103	99.526	POS	51335	0.1134	99.268	POS	51378	0.072	107.18	POS
Control	5	44	933076400541749	46270	0.7869	27.973	NEG	46316	0.8785	10.917	NEG	46362	0.8268	16.481	NEG	46408	0.7639	10.787	NEG	46453	0.7658	10.551	NEG	47801	0.7992	-4.1234	NEG	47686	0.7692	0.17181	NEG	49444	0.0521	101.59	POS	51294	0.0759	102.39	POS	51336	0.0715	102.75	POS	51379	0.0576	107.81	POS
Control	5	45	933076400541748	46271	0.7371	32.932	NEG	46317	0.9346	4.8803	NEG	46363	0.8972	8.905	NEG	46409	0.7609	11.16	NEG	46454	0.73	15	NEG	47802	0.9298	-22.822	NEG	47687	0.7338	5.2402	NEG	49445	0.0425	102.33	POS	51295	0.0458	104.89	POS	51337	0.0439	105.05	POS	51380	0.0482	107.25	POS
Control	5	46	933076400541750	46272	0.824	24.278	NEG	46318	1.0252	-4.8695	NEG	46364	0.924	6.021	NEG	46410	0.8011	6.1642	NEG	46455	0.6972	19.077	NEG	47803	1.075	-17.434	NEG	47688	0.76	1.489	NEG	49446	0.0404	102.49	POS	51296	0.0799	102.05	POS	51338	0.0638	103.39	POS	51381	0.0565	107.32	POS
Placebo/Bait	4	21	933076400541775	46247	0.7761	29.048	NEG	46293	0.6374	42.86	NEG	46339	0.8096	18.332	NEG	46385	0.7326	26.618	NEG	46431	0.7044	18.182	NEG	47779	0.6699	14.389	NEG	47632	0.784	-1.9472	NEG	49422	0.0681	100.35	POS	51272	0.1025	100.17	POS	51314	0.1004	100.35	POS	51357	0.0453	106.37	POS
Placebo/Bait	4	25	933076400541779	46251	0.9573	11.004	NEG	46297	0.8155	25.124	NEG	46343	0.8557	13.371	NEG	46389	0.9266	5.7412	NEG	46435	0.8098	5.083	NEG	47783	0.7378	4.6675	NEG	47636	0.8292	-8.4186	NEG	49426	0.6669	54.091	NEG	51276	0.2267	89.846	POS	51318	0.2301	89.563	POS	51361	0.0723	102.25	POS
Placebo/Bait	4	27	933076400541731	46253	0.8585	20.842	NEG	46299	0.8302	23.661	NEG	46345	0.8374	15.34	NEG	46391	0.779	21.625	NEG	46437	0.7709	9.9174	NEG	47785	0.7862	-2.2622	NEG	47638	0.7318	5.5265	NEG	49428	0.0825	99.239	POS	51278	0.094	100.88	POS	51320	0.0494	104.59	POS	51363	0.0984	103.19	POS
Placebo/Bait	4	29	933076400541733	46255	0.8354	23.143	NEG	46301	0.8339	23.292	NEG	46347	0.931	5.2677	NEG	46393	0.9038	8.1948	NEG	46439	0.7287	15.162	NEG	47787	0.7836	-1.8899	NEG	47640	0.7973	-3.8514	NEG	49430	0.3984	74.834	POS	51280	0.1689	94.653	POS	51322	0.1717	94.42	POS	51365	0.0758	102.91	POS
Placebo/Bait	4	31	933076400541735	46257	0.8412	22.565	NEG	46303	0.7561	31.04	NEG	46349	0.897	8.9266	NEG	46395	0.9049	8.0764	NEG	46441	0.7214	16.069	NEG	47789	0.7609	1.3602	NEG	47642	0.7644	0.85905	NEG	49432	0.5026	66.784	NEG	51282	0.1081	99.709	POS	51324	0.0912	101.11	POS	51367	0.0757	98.262	POS
Placebo/Bait	4	34	933076400541738	46260	0.907	16.013	NEG	46306	0.9524	11.492	NEG	46352	0.8888	9.809	NEG	46398	0.9128	7.2263	NEG
Placebo/Bait	4	36	933076400541740	46262	0.8949	17.218	NEG	46308	0.9334	13.384	NEG	46354	0.9184	6.6236	NEG	46400	0.9601	2.1361	NEG	46445	0.7853	8.1278	NEG	47793	0.8053	-4.9968	NEG	47646	0.7724	-0.28635	NEG	49436	0.1013	97.787	POS	51286	0.0713	102.77	POS	51328	0.0485	104.67	POS	51371	0.1958	103.92	POS
RABITEC D / DOA	2	3	933076400541757	46229	0.9773	9.0121	NEG	46275	0.7748	29.177	NEG	46321	0.355	67.253	NEG	46367	0.2578	77.713	POS	46413	0.4157	54.061	NEG	47691	0.4069	52.044	NEG	47614	0.4651	43.711	NEG	49405	0.4213	73.065	POS	51255	0.736	58.711	NEG	51299	0.5306	64.574	NEG	51341	0.0628	103.48	POS
RABITEC D / DOA	2	4	933076400541758	46230	0.9288	13.842	NEG	46276	0.6788	38.737	NEG	46322	0.3939	63.067	NEG	46368	0.2001	83.923	POS	46414	0.2012	80.718	POS	47692	0.227	77.801	POS	47615	0.3118	65.66	NEG	49406	0.3979	74.873	POS	51256	0.622	66.666	NEG	51300	0.4498	71.293	POS	51342	0.0585	103.83	POS
RABITEC D / DOA	2	23	933076400541777	46249	0.861	20.594	NEG	46295	0.565	50.07	NEG	46341	0.3164	71.407	POS	46387	0.2766	75.69	POS	46433	0.4594	48.63	NEG	47781	0.4897	40.189	NEG	47634	0.532	34.133	NEG	49424	0.7746	45.77	NEG	51274	0.9805	27.16	NEG	51316	0.8993	33.913	NEG	51359	0.1125	103.53	POS
RABITEC D / DOA	2	24	933076400541778	46250	0.8522	21.47	NEG	46296	0.6874	37.881	NEG	46342	0.4046	61.916	NEG	46388	0.3664	66.026	NEG	46434	0.4426	50.718	NEG	47782	0.37	57.327	NEG	47635	0.4194	50.254	NEG	49425	0.5817	60.673	NEG	51275	0.7272	48.225	NEG	51317	0.7414	47.044	NEG	51360	0.1116	106.18	POS
RABITEC D / DOA	2	37	933076400541741	46263	0.8047	26.2	NEG	46309	0.8651	20.185	NEG	46355	0.444	57.676	NEG	46401	0.3851	64.014	NEG	46446	0.3536	61.778	NEG	47794	0.4289	48.894	NEG	47647	0.3445	60.978	NEG	49437	0.0468	102	POS	51287	0.4795	68.823	NEG	51329	0.5054	66.669	NEG	51372	0.1058	104.74	POS
RABITEC D / DOA	2	38	933076400541742	46264	0.8711	19.588	NEG	46310	0.7393	32.713	NEG	46356	0.3306	69.879	NEG	46402	0.1803	86.053	POS	46447	0.1327	89.231	POS	47795	0.1788	84.702	POS	47680	0.1808	84.415	POS	49438	0.5691	61.646	NEG	51288	0.2818	85.264	POS	51330	0.304	83.418	POS	51373	0.0937	105.17	POS
RABITEC D / DOA	2	39	933076400541743	46265	0.8263	24.049	NEG	46311	0.7799	28.67	NEG	46357	0.4608	55.868	NEG	46403	0.4316	59.01	NEG	46448	0.3238	65.482	NEG	47796	0.5838	26.716	NEG	47681	0.6218	21.276	NEG	49439	0.2623	85.348	POS	51289	0.9183	32.333	NEG	51331	0.7446	46.778	NEG	51374	0.0874	103.43	POS
RABITEC D / DOA	2	40	933076400541744	46266	0.8747	19.229	NEG	46312	0.5844	48.138	NEG	46358	0.3063	72.494	POS	46404	0.3027	72.881	POS	46449	0.1473	87.417	POS	47797	0.2252	78.059	POS	47682	0.2174	79.175	POS	49440	0.7111	50.676	NEG	51290	0.3408	80.358	POS	51332	0.3701	77.921	POS	51375	0.1131	104.95	POS
RABITEC D / DOA	2	41	933076400541745	46267	0.8418	22.505	NEG	46313	0.658	40.809	NEG	46359	0.3362	69.276	NEG	46405	0.3293	64.798	NEG	46450	0.3777	58.783	NEG	47798	0.2667	72.117	POS	47683	0.317	64.915	NEG	49441	0.2759	84.298	POS	51291	0.4413	72	POS	51333	0.5607	62.071	NEG	51376	0.0906	106.87	POS
RABITEC D / DOA	2	42	933076400541746	46268	0.8463	22.057	NEG	46314	0.6837	38.249	NEG	46360	0.3435	68.491	NEG	46406	0.2433	75.486	POS	46451	0.2704	72.118	POS	47799	0.2173	79.19	POS	47684	0.3744	56.697	NEG	49442	0.4013	74.61	POS	51292	0.4434	71.825	POS	51334	0.4575	70.653	POS	51377	0.0621	106.21	POS
RABITEC D /Bait/Blister	1	2	933076400541756	46228	1.0545	1.3244	NEG	46274	0.7168	34.953	NEG	46320	0.4095	61.388	NEG	46366	0.2585	77.638	POS	46412	0.1306	89.492	POS	47690	0.1587	87.58	POS	47613	0.1335	91.188	POS					51254	0.1981	96.243	POS	51298	0.1267	98.162	POS	51340	0.0739	102.55	POS
RABITEC D /Bait/Blister	1	8	933076400541762	46234	0.9715	9.5897	NEG	46280	0.7478	31.866	NEG	46326	0.528	48.636	NEG	46372	0.3499	67.802	NEG	46418	0.1663	85.056	POS	47696	0.2264	77.887	POS	47619	0.2898	68.81	NEG	49410	0.2563	85.812	POS	51260	0.4339	79.79	POS	51303	0.2451	88.316	POS	51345	0.0545	104.17	POS
RABITEC D /Bait/Blister	1	10	933076400541764	46236	0.9115	15.565	NEG	46282	0.5897	47.61	NEG	46328	0.3224	70.761	POS	46374	0.1398	90.412	POS	46420	0.0882	94.762	POS	47698	0.101	95.841	POS	47621	0.1113	94.366	POS	49412	0.1118	96.975	POS	51262	0.1343	97.53	POS	51305	0.1018	100.23	POS	51347	0.0387	105.48	POS
RABITEC D /Bait/Blister	1	12	933076400541766	46238	0.8716	19.538	NEG	46284	0.7988	26.787	NEG	46330	0.5041	51.208	NEG	46376	0.352	67.576	NEG	46422	0.344	62.971	NEG	47700	0.3765	56.396	NEG	47623	0.4028	52.631	NEG	49414	0.5973	59.468	NEG	51264	0.7199	48.832	NEG	51307	0.5164	65.755	NEG	51349	0.0633	103.43	POS
RABITEC D /Bait/Blister	1	13	933076400541767	46239	0.9902	7.7275	NEG	46285	0.7818	28.48	NEG	46331	0.4681	55.082	NEG	46377	0.3249	70.492	POS	46423	0.3208	65.855	NEG	47771	0.2672	72.045	POS	47624	0.2608	72.962	POS
RABITEC D /Bait/Blister	1	16	933076400541770	46242	0.9031	16.401	NEG	46288	0.533	53.256	NEG	46334	0.3157	71.482	POS	46380	0.2769	75.658	POS	46426	0.1948	81.514	POS	47774	0.2027	81.28	POS	47627	0.257	73.506	POS	49417	0.4447	71.257	POS	51267	0.4345	72.565	POS	51310	0.4807	68.723	NEG	51352		106.43	POS
RABITEC D /Bait/Blister	1	17	933076400541771	46243	0.9913	7.618	NEG	46289	0.8291	23.77	NEG	46335	0.4102	61.313	NEG	46381	0.3849	64.036	NEG	46427	0.5483	37.582	NEG	47775	0.4675	43.367	NEG	47628	0.5611	29.966	NEG	49418	0.7005	51.495	NEG	51268	0.8031	41.913	NEG	51311	0.6805	52.108	NEG	51353	0.0687	105.08	POS
RABITEC D /Bait/Blister	1	19	933076400541773	46245	0.7586	30.791	NEG	46291	0.6425	42.352	NEG	46337	0.2934	73.882	POS	46383	0.2355	80.113	POS	46429	0.1283	89.778	POS	47777	0.145	89.541	POS	47630	0.1373	90.644	POS	49420	0.1556	93.592	POS	51270	0.2055	91.609	POS					51355	0.0562	104.6	POS
RABITEC D /Bait/Blister	1	22	933076400541776	46248	0.683	38.319	NEG	46294	0.6689	39.723	NEG	46340	0.6614	34.28	NEG	46386	0.3502	67.77	NEG	46432	0.3465	62.661	NEG	47780	0.5261	34.977	NEG	47633	0.6109	22.836	NEG	49423	0.0672	100.42	POS	51273	0.7	50.486	NEG	51315	0.6746	52.599	NEG	51358	0.0696	103.47	POS
RABITEC D /Bait/Blister	1	26	933076400541730	46252	0.8797	18.731	NEG	46298	0.7478	31.866	NEG	46344	0.308	72.311	POS	46390	0.1648	87.721	POS	46436	0.0892	94.637	POS	47784	0.1282	91.946	POS	47637	0.1397	90.3	POS	49427	0.073	99.973	POS	51277	0.1803	93.705	POS	51319	0.1522	96.042	POS	51362	0.1306	104.42	POS
RABITEC D /Bait/Blister	1	28	933076400541732	46254	0.7771	28.948	NEG	46300	0.8633	20.364	NEG	46346	0.4113	61.195	NEG	46392	0.2499	78.563	POS	46438	0.2296	77.189	POS	47786	0.2178	79.118	POS	47639	0.2768	70.671	POS	49429	0.0494	101.8	POS	51279	0.3889	76.358	POS	51321	0.3786	77.214	POS	51364	0.1167	105.95	POS
RABITEC D /Bait/Blister	1	30	933076400541734	46256	0.835	23.183	NEG	46302	0.7607	30.582	NEG	46348	0.5178	49.734	NEG	46394	0.3491	67.888	NEG	46440	0.3279	64.972	NEG	47788	0.3463	60.72	NEG	47641	0.4704	42.952	NEG	49431	0.0709	100.14	POS	51281	0.7134	49.372	NEG	51323	0.7076	49.854	NEG	51366	0.1209	105.96	POS
RABITEC D /Bait/Blister	1	32	933076400541736	46258	0.8762	19.08	NEG	46304	0.788	27.863	NEG	46350	0.3582	66.909	NEG	46396	0.3794	64.627	NEG	46442	0.1997	80.905	POS	47790	0.2409	75.811	POS	47643	0.2726	71.272	POS	49433	0.0478	101.92	POS	51283	0.4387	72.216	POS	51325	0.3896	76.299	POS	51368	0.1897	73.685	POS
RABITEC D /Bait/Blister	1	33	933076400541737	46259	0.8283	23.85	NEG	46305	0.6328	43.318	NEG	46351	0.3617	66.532	NEG	46397	0.329	70.051	POS	46443	0.32	65.954	NEG	47791	0.2881	69.053	NEG	47644	0.2698	71.673	POS	49434	0.275	84.367	POS	51284	0.2642	86.728	POS	51326	0.2778	85.597	POS	51369	0.5539	103.85	POS
RABITEC D /Bait/Blister	1	35	933076400541739	46261	0.9047	16.242	NEG	46307	0.5656	50.01	NEG	46353	0.2808	75.238	POS	46399	0.1974	84.213	POS	46444	0.1116	91.854	POS	47792	0.1444	89.627	POS	47645	0.1294	91.775	POS	49435	0.2047	89.798	POS	51285	0.1403	97.031	POS	51327	0.1197	98.744	POS	51370	0.1069	97.851	POS
				RFFIT data
treatment	Group number	Animal Nr.	Chip No.	FLI Lab ID	reciprocal titre	IU/ml	Result	FLI No°	reciprocal titre	IU/ml	Result	FLI No°	reciprocal titre	IU/ml	Result	FLI No°	reciprocal titre	IU/ml	Result	FLI No°	reciprocal titre	IU/ml	Result	FLI No°	reciprocal titre	IU/ml	Result	FLI No°	reciprocal titre	IU/ml	Result	FLI No°	reciprocal titre	IU/ml	Result	FLI No°	reciprocal titre	IU/ml	Result	FLI No°	reciprocal titre	IU/ml	Result	FLI No°	reciprocal titre	IU/ml	Result
Bayovac/SC	3	1	933076400541755	46227	7.86803	0.0625761	NEG	46273	2085.85	11.659	POS	46319	4117.41	39.1611	POS	46365	2921.82	23.2878	POS	46411	1412.21	7.16149	POS	47689	322.274	5.00501	POS	47612	414.174	2.94035	POS	49404	134.752	1.11	POS	51253	188.946	2.52479	POS	51297	1628.79	1.8816	POS	51339	3312.93	20.3373	POS
Bayovac/SC	3	5	933076400541759	46231	<1:10	<0.5	NEG	46277	359.286	2.79329	POS	46323	2952.12	18.7392	POS	46369	2396.28	19.0991	POS	46415	173.757	0.881143	POS	47693	140.079	2.17547	POS	47616	80.9358	<0,5	NEG	49407	26.5847	0.22	NEG	51257	156.892	2.09647	POS
Bayovac/SC	3	6	933076400541760	46232	102.075	0.811827	POS	46278	128.299	0.997465	POS	46324	1202.83	7.63518	POS	46370	2677.05	21.3369	POS	46416	525.667	2.66572	POS	47694	471.489	7.32237	POS	47617	333.795	2.36972	POS	49408	277.291	2.28	POS	51258	81.5968	1.09034	POS	51301	895.582	1.02451	POS	51343	3584.65	10.065	POS
Bayovac/SC	3	7	933076400541761	46233	2.72563	0.0216775	NEG	46279	61.3074	0.476638	NEG	46325	272.095	1.72718	POS	46371	111.823	0.75967	POS	46417	111.62	0.566035	POS	47695	167.768	1.10051	POS	47618	58.8022	0.417455	NEG	49409	54.6059	0.45	NEG	51259	22.3674	0.298884	NEG	51302	290.34	0.258073	NEG	51344	3795.82	19.1005	POS
Bayovac/SC	3	9	933076400541763	46235	15.6897	0.124784	NEG	46281	184.013	1.43062	POS	46327	4027.24	25.5637	POS	46373	2099.83	14.2652	POS	46419	33.4258	0.304287	NEG	47697	413.764	2.71416	POS	47620	170.706	1.2119	POS	49411	85.2283	<0,5	NEG	51261	67.957	0.908075	POS	51304	254.939	0.368878	NEG	51346	2726.65	19.8215	POS
Bayovac/SC	3	11	933076400541765	46237	<1:10	<0.5	NEG	46283	<1:10	<0.5	NEG	46329	1711.7	10.8654	POS	46375	1218.13	8.27539	POS	46421	306.206	2.7875	POS	47699	902.52	5.92025	POS	47622	359.23	2.55029	POS	49413	221.222	1.82	POS	51263	197.242	2.63564	POS	51306	774.691	1.32903	POS	51348	2976.37	13.7636	POS
Bayovac/SC	3	14	933076400541768	46240	<1:10	<0.5	NEG	46286	13.0378	0.101363	NEG	46332	2009.4	12.7551	POS	46378	458.234	3.11303	POS	46424	29.0406	0.264367	NEG	47772	333.146	2.18533	POS	47625	56.6104	0.401895	NEG	49415	191.237	<0,5	NEG	51265	66.3395	0.886461	POS	51308	660.605	0.404592	NEG	51350	2706.71	19.668	POS
Bayovac/SC	3	15	933076400541769	46241	20.5897	0.163754	NEG	46287	17.6984	0.137597	NEG	46333	668.041	4.24053	POS	46379	641.947	4.36109	POS	46425	43.2383	0.393613	NEG	47773	119.505	0.783916	POS	47626	109.915	0.780324	POS	49416	22.5298	0.19	NEG	51266	34.5503	0.461678	NEG	51309	1247.09	0.418157	NEG	51351	2919.94	15.8359	POS
Bayovac/SC	3	18	933076400541772	46244	<1:10	<0.5	NEG	46290	44.0222	0.342253	NEG	46336	655.128	4.15856	POS	46382	467.979	3.17923	POS	46428	50.9548	0.463859	NEG	47776	687.943	4.51269	POS	47629	322.441	2.28911	POS	49419	26.7975	0.29	NEG	51269	39.4998	0.527816	POS	51312	285.375	0.206828	NEG	51354	5085.96	17.8998	POS
Bayovac/SC	3	20	933076400541774	46246	82.8402	<0,5	NEG	46292	40.2048	0.312575	NEG	46338	1226.68	7.78663	POS	46384	576.325	3.91528	POS	46430	41.1335	0.374453	NEG	47778	224.921	1.47541	POS	47631	261.79	1.85853	POS	49421	15.8082	0.17	NEG	51271	112.271	0.0920381	NEG	51313	288.948	0.207303	NEG	51356	0	<0,5	NEG
Control	5	43	933076400541747	46269	8.41228	0.047021	NEG	46315	11.402	0.108445	NEG	46361	41.7808	0.333005	NEG	46407	5.5973	0.0283845	NEG	46452	11.221	0.0726878	NEG	47800	34.7343	0.253838	NEG	47685	216.9	<0,5	NEG	49443	725.024	6.19	POS	51293	1653.24	3.34503	POS	51335	1328.85	4.76436	POS	51378	2542.3	11.0198	POS
Control	5	44	933076400541749	46270	26.5411	0.148353	NEG	46316	44.215	0.420533	NEG	46362	25.0995	0.20005	NEG	46408	<1:10	<0.5	NEG	46453	18.0064	0.116642	NEG	47801	134.116	<0,5	NEG	47686	193.638	<0,5	NEG	49444	1772.88	15.14	POS	51294	2542.72	3.66453	POS	51336	983.614	4.51168	POS	51379	2723.54	11.7577	POS
Control	5	45	933076400541748	46271	10.7374	0.0600174	NEG	46317	15.9832	0.152018	NEG	46363	<1:10	<0.5	NEG	46409	<1:10	<0.5	NEG	46454	6.57444	0.0425881	NEG	47802	54.1813	0.395956	NEG	47687	14.5208	0.225512	NEG	49445	3325.75	28.4	POS	51295	3053.44	7.62204	POS	51337	2950.53	10.4742	POS	51380	4225.86	9.82867	POS
Control	5	46	933076400541750	46272	39.7573	0.222226	NEG	46318	<1:10	<0.5	NEG	46364	234.892	1.87216	POS	46410	63.5843	0.322443	NEG	46455	8.89022	0.0575893	NEG	47803	104.505	<0,5	NEG	47688	7.95905	0.123606	NEG	49446	3560.7	30.41	POS	51296	3523.95	6.31731	POS	51338	1488.67	6.76446	POS	51381	4732.88	10.5431	POS
Placebo/Bait	4	21	933076400541775	46247	<1:10	<0.5	NEG	46293	4.83029	0.0375534	NEG	46339	45.372	0.288008	NEG	46385	68.7804	0.467262	NEG	46431	5.62085	0.0511685	NEG	47779	1042.24	6.83677	POS	47632	96.5338	<0,5	NEG	49422	176.816	1.94	POS	51272	838.965	1.3699	POS	51314	703.77	1.00928	POS	51357	3271.68	7.23039	POS
Placebo/Bait	4	25	933076400541779	46251	2.43653	0.0136191	NEG	46297	8.52223	0.0662567	NEG	46343	<1:10	<0.5	NEG	46389	1.50692	0.0102373	NEG	46435	7.55543	0.0687797	NEG	47783	8.27098	0.0428016	NEG	47636	1.50692	0.0139334	NEG	49426	521.199	5.72	POS	51276	625.658	0.447447	NEG	51318	1338.24	0.403798	NEG	51361	925.321	1.68862	POS
Placebo/Bait	4	27	933076400541731	46253	24.184	0.135178	NEG	46299	3.27799	0.0311772	NEG	46345	<1:10	<0.5	NEG	46391	7.46184	0.0506923	NEG	46437	4.42422	0.0402752	NEG	47785	9.51078	0.0492175	NEG	47638	13.785	0.12746	NEG	49428	416.739	4.57	POS	51278	856.521	1.26823	POS	51320	49.0792	0.151357	NEG	51363	657.571	1.21451	POS
Placebo/Bait	4	29	933076400541733	46255	12.9443	0.072353	NEG	46301	11.5163	0.109533	NEG	46347	11.107	0.0885257	NEG	46393	24.9592	0.169561	NEG	46439	22.3228	0.203212	NEG	47787	27.1826	0.140668	NEG	47640	10.3968	0.0961319	NEG	49430	236.441	2.6	POS	51280	412.688	0.514786	POS	51322	45.7226	0.176591	NEG	51365	1351.22	2.36278	POS
Placebo/Bait	4	31	933076400541735	46257	4.34921	0.0243102	NEG	46303	<1:10	<0.5	NEG	46349	142.777	<0,5	NEG	46395	317.504	1.6101	POS	46441	<1:10	<0.5	NEG	47789	6.22832	0.032231	NEG	47642	14.2892	0.132122	NEG	49432	344.279	3.78	POS	51282	964.441	1.10652	POS	51324	357.727	1.04299	POS	51367	576.506	0.702113	POS
Placebo/Bait	4	34	933076400541738	46260	22.3812	0.125101	NEG	46306	11.7846	0.112084	NEG	46352	57.326	0.456906	NEG	46398	65.3197	0.331244	NEG
Placebo/Bait	4	36	933076400541740	46262	<1:10	<0.5	NEG	46308	9.88893	0.0940545	NEG	46354	31.9592	0.254725	NEG	46400	79.8588	0.404973	NEG	46445	17.7076	0.114707	NEG	47793	100.825	<0,5	NEG	47646	14.3432	0.132622	NEG	49436	2038.67	17.41	POS	51286	4310.1	7.74922	POS	51328	1488.67	6.76446	POS	51371	1702.56	3.46006	POS
RABITEC D / DOA	2	3	933076400541757	46229	33.8539	0.269247	NEG	46275	60.5114	0.47045	NEG	46321	477.183	4.53853	POS	46367	253.807	2.02291	POS	46413	24.5778	0.124637	NEG	47691	382.317	5.9375	POS	47614	129.917	0.922322	POS	49405	52.5138	0.43	NEG	51255	75.2917	1.00609	POS	51299	277.918	0.348855	NEG	51341	3418.45	6.26873	POS
RABITEC D / DOA	2	4	933076400541758	46230	<1:10	<0.5	NEG	46276	40.7825	0.317066	NEG	46322	343.847	3.27036	POS	46368	80.8019	0.644015	POS	46414	110.25	0.559089	POS	47692	112.37	1.74514	POS	47615	33.6616	0.238974	NEG	49406	99.589	<0,5	NEG	51256	15.2269	0.203469	NEG	51300	1893.98	0.514167	POS	51342	3568.71	11.7617	POS
RABITEC D / DOA	2	23	933076400541777	46249	<1:10	<0.5	NEG	46295	<1:10	<0.5	NEG	46341	208.765	1.32518	POS	46387	52.3733	0.355799	NEG	46433	17.5891	0.160119	NEG	47781	87.4916	0.573917	POS	47634	52.0581	0.481343	NEG	49424	48.6589	<0,5	NEG	51274	1675.89	0.781247	POS	51316	543.574	0.371329	NEG	51359
RABITEC D / DOA	2	24	933076400541778	46250	<1:10	<0.5	NEG	46296	18.8059	0.146208	NEG	46342	13.4151	0.0851549	NEG	46388	32.5852	0.221368	NEG	46434	7.53871	0.0686275	NEG	47782	288.832	1.89465	POS	47635	9.95019	0.0920021	NEG	49425	521.617	<0,5	NEG	51275	194.038	0.0872491	NEG	51317	112.004	0.199326	NEG	51360	3655.99	17.4008	POS
RABITEC D / DOA	2	37	933076400541741	46263	7.88184	0.044056	NEG	46309	5.36941	0.051069	NEG	46355	<1:10	<0.5	NEG	46401	195.028	0.989009	POS	46446	10.9946	0.0712213	NEG	47794	360.949	1.86788	POS	47647	99.5194	0.920184	POS	49437	116.502	<0,5	NEG	51287	607.927	0.747016	POS	51329	423.405	1.6631	POS	51372	4394.29	18.5491	POS
RABITEC D / DOA	2	38	933076400541742	46264	5.53326	0.0309285	NEG	46310	<1:10	<0.5	NEG	46356	98.8833	0.78813	POS	46402	167.177	0.847776	POS	46447	35.7114	0.231332	NEG	47795	56.9983	0.294961	NEG	47680	54.9599	<0,5	NEG	49438	22.3123	0.19	NEG	51288	163.391	0.216957	NEG	51330	49.0792	0.151357	NEG	51373	1835.93	5.63955	POS
RABITEC D / DOA	2	39	933076400541743	46265	89.4459	0.49	NEG	46311	14.2625	0.135652	NEG	46357	156.633	1.24841	POS	46403	72.8704	0.369534	NEG	46448	6.33769	0.0410544	NEG	47796	253.151	<0,5	NEG	47681	46.5476	<0,5	NEG	49439	44.4212	0.38	NEG	51289	157.307	0.199855	NEG	51331	57.6757	0.1533	NEG	51374	1414.21	1.66734	POS
RABITEC D / DOA	2	40	933076400541744	46266	7.57726	0.0423536	NEG	46312	50.3146	0.478547	NEG	46358	690.118	5.50044	POS	46404	104.169	0.528254	POS	46449	25.9531	0.168119	NEG	47797	166.964	<0,5	NEG	47682	164.292	2.5515	POS	49440	31.4796	0.27	NEG	51290	288.896	0.304806	NEG	51332	45.7226	0.176591	NEG	51375	3837.42	4.08414	POS
RABITEC D / DOA	2	41	933076400541745	46267	45.364	0.253565	NEG	46313	<1:10	<0.5	NEG	46359	344.47	2.74553	POS	46405	388.999	1.97266	POS	46450	13.0324	0.0844215	NEG	47798	26.618	0.194524	NEG	47683	117.742	<0,5	NEG	49441	144.921	<0,5	NEG	51291	198.489	0.152246	NEG	51333	235.075	0.455122	NEG	51376	4523.6	9.47998	POS
RABITEC D / DOA	2	42	933076400541746	46268	6.25271	0.0349499	NEG	46314	6.12517	0.0582571	NEG	46360	722.058	5.75502	POS	46406	312.201	1.5832	POS	46451	57.0038	0.36926	NEG	47799	367.974	2.68915	POS	47684	439.948	6.83253	POS	49442	517.798	4.42	POS	51292	973.077	0.879981	POS	51334	357.727	1.04299	POS	51377	4189.36	12.6347	POS
RABITEC D /Bait/Blister	1	2	933076400541756	46228	10.5707	0.084071	NEG	46274	10.8964	0.0609058	NEG	46320	190.924	1.8159	POS	46366	129.529	1.03238	POS	46412	109.602	0.555802	POS	47690	362.201	5.6251	POS	47613	445.975	3.16612	POS					51254	146.901	1.96296	POS	51298	544.428	0.993328	POS	51340	1614.42	4.87005	POS
RABITEC D /Bait/Blister	1	8	933076400541762	46234	31.5863	0.251212	NEG	46280	<1:10	<0.5	NEG	46326	69.5071	0.441211	NEG	46372	55.8091	0.379141	NEG	46418	<1:10	<0.5	NEG	47696	252.065	1.65347	POS	47619	90.8807	<0,5	NEG	49410	14.5383	0.12	NEG	51260	18.4874	0.247038	NEG	51303	245.425	0.228116	NEG	51345	2865.65	11.6604	POS
RABITEC D /Bait/Blister	1	10	933076400541764	46236	36.1294	0.287345	NEG	46282	<1:10	<0.5	NEG	46328	5289.83	33.5783	POS	46374	1002.26	6.8089	POS	46420	140.764	1.28142	POS	47698	555.74	3.64548	POS	47621	301.911	2.14336	POS	49412	229.65	1.89	POS	51262	141.384	1.88925	POS	51305	851.039	1.21447	POS	51347	4439.59	23.2981	POS
RABITEC D /Bait/Blister	1	12	933076400541766	46238	49.4201	0.393049	NEG	46284	7.45089	0.0579274	NEG	46330	<1:10	<0.5	NEG	46376	71.5833	0.486303	NEG	46422	32.621	0.29696	NEG	47700	137.014	0.898766	POS	47623	57.6984	0.409619	NEG	49414	48.7566	0.4	NEG	51264	25.2725	0.337704	NEG	51307	299.043	0.262863	NEG	51349	2820.09	20.3743	POS
RABITEC D /Bait/Blister	1	13	933076400541767	46239	3.01854	0.0240071	NEG	46285	4.91028	0.0381753	NEG	46331	<1:10	<0.5	NEG	46377	12.1876	0.0827966	NEG	46423	13.0582	0.118873	NEG	47771	61.1013	0.400805	NEG	47624	11.9863	0.0850946	NEG
RABITEC D /Bait/Blister	1	16	933076400541770	46242	5.10848	0.0406288	NEG	46288	14.2864	0.11107	NEG	46334	7198.83	45.696	POS	46380	2392.44	16.2531	POS	46426	201.74	1.8365	POS	47774	826.657	5.42261	POS	47627	271.684	1.92877	POS	49417	106.733	<0,5	NEG	51267	77.9906	1.04215	POS	51310	225.92	0.146942	NEG	51352	2965.14	10.9932	POS
RABITEC D /Bait/Blister	1	17	933076400541771	46243	422.151	3.35745	POS	46289	<1:10	<0.5	NEG	46335	206.601	1.31144	POS	46381	142.726	0.96961	POS	46427	<1:10	<0.5	NEG	47775	138.006	<0,5	NEG	47628	191.205	<0,5	NEG	49418	459.331	<0,5	NEG	51268	116.778	1.56044	POS	51311	9913.08	5.01243	POS	51353	3149.51	11.7984	POS
RABITEC D /Bait/Blister	1	19	933076400541773	46245	16.517	0.131363	NEG	46291	33.4491	0.260052	NEG	46337	1378.99	8.75345	POS	46383	222.16	1.50925	POS	46429	<1:10	<0.5	NEG	47777	294.201	<0,5	NEG	47630	326.355	2.31689	POS	49420	636.134	<0,5	NEG	51270	333.546	4.457	POS					51355	3172.51	12.014	POS
RABITEC D /Bait/Blister	1	22	933076400541776	46248	<1:10	<0.5	NEG	46294	34.1667	0.265631	NEG	46340	<1:10	<0.5	NEG	46386	47.9977	0.326074	NEG	46432	9.04847	0.0823714	NEG	47780	9.52303	0.0624681	NEG	47633	31.9377	0.295304	NEG	49423	30.7856	0.34	NEG	51273	454.016	0.245298	NEG	51315	566.328	0.130262	NEG	51358	2236.27	6.6458	POS
RABITEC D /Bait/Blister	1	26	933076400541730	46252	19.8626	0.111023	NEG	46298	21.5617	0.167633	NEG	46344	68.9809	0.43787	NEG	46390	462.681	3.14324	POS	46436	391.5	3.56396	POS	47784	935.162	4.83939	POS	47637	422.081	3.90268	POS	49427	292.332	3.21	POS	51277	1956.28	1.9972	POS	51319	2064.3	1.55841	POS	51362	3051.63	12.9953	POS
RABITEC D /Bait/Blister	1	28	933076400541732	46254	11.4134	0.0637961	NEG	46300	8.31485	0.0790832	NEG	46346	121.653	0.77222	POS	46392	176.707	1.20047	POS	46438	39.404	0.358708	NEG	47786	11945.5	61.8172	POS	47639	43.5928	0.403071	NEG	49429	126.962	<0,5	NEG	51279	771.133	0.398519	NEG	51321	57.6757	0.1533	NEG	51364	4854.06	34.758	POS
RABITEC D/Bait/Blister	1	30	933076400541734	46256	19.4862	0.108919	NEG	46302	4.82768	0.0459165	NEG	46348	256.802	2.04679	POS	46394	<1:10	<0.5	NEG	46440	12.8031	0.116551	NEG	47788	474.741	<0,5	NEG	47641	10.7305	0.099217	NEG	49431	55.1062	<0,5	NEG	51281	834.57	0.630689	POS	51323	235.075	0.455122	NEG	51366	1804.7	6.17868	POS
RABITEC D/Bait/Blister	1	32	933076400541736	46258	19.3863	0.108361	NEG	46304	3.34129	0.0317793	NEG	46350	287.009	2.28755	POS	46396	<1:10	<0.5	NEG	46442	32.5893	0.296671	NEG	47790	48.5706	0.251349	NEG	47643	93.5581	<0,5	NEG	49433	40.0801	0.44	NEG	51283	785.976	0.548233	POS	51325	1328.85	4.76436	POS	51368	259.157	0.416231	NEG
RABITEC D/Bait/Blister	1	33	933076400541737	46259	13.2622	0.0741297	NEG	46305	6.40175	0.0608877	NEG	46351	342.788	2.73212	POS	46397	<1:10	<0.5	NEG	46443	5.12946	0.0332277	NEG	47791	143.95	0.744928	POS	47644	688.104	6.3624	POS	49434	368.655	<0,5	NEG	51284	3456.22	3.33076	POS	51326	983.614	4.51168	POS	51369	3772.85	14.3678	POS
RABITEC D/Bait/Blister	1	35	933076400541739	46261	14.6245	0.0817446	NEG	46307	14.9186	0.141892	NEG	46353	196.949	1.56974	POS	46399	149.423	0.757742	POS	46444	35.0013	0.226733	NEG	47792	69.6228	0.360292	NEG	47645	134.619	1.24472	POS	49435	72.2537	0.62	POS	51285	1278.1	1.35638	POS	51327	2950.53	10.4742	POS	51370	929.898	1.18331	POS
